# Supplementary material for: Osteopontin Is Upregulated in Human and Murine Acute Schistosomiasis Mansoni
Source: PLoS Negl Trop Dis. 2016 Oct 18;10(10):e0005057. doi: 10.1371/journal.pntd.0005057 (PMC5068698; doi:10.1371/journal.pntd.0005057)
Supplement: S1 Dataset — (XLS) [file pntd.0005057.s005.xls]

## Sheet: Sheet1
Pereira TA et al Database
HUMAN STUDIES
Patient number	Sex	Age	Osteopontin serum	Osteopontin Plasma	Form of Disease	weeks post infection (acute patients only)
1	M	22	119.084	NA	acute	7
2	M	13	223.402	NA	acute	7
3	M	16	76.529	NA	acute	7
4	F	17	58.228	NA	acute	8
5	M	9	56.501	NA	acute	8
6	M	18	27.935	NA	acute	5
7	M	14	41.75	NA	acute	6
8	M	15	113.913	NA	acute	8
9	M	14	95.704	NA	acute	9
10	M	15	83.097	NA	acute	9
11	M	14	105.792	NA	acute	9
12	M	10	79.801	NA	acute	10
13	M	15	135.64	NA	acute	9
14	M	14	147.289	NA	acute	9
15	M	13	147.821	NA	acute	11
16	M	17	59.63	NA	acute	12
17	M	15	20.664	NA	acute	12
18	M	32	87.452	NA	acute	6.5
19	M	17	82.867	NA	acute	8
20	M	16	90.92	417.61	acute	7
21	M	66	89.877	367.49	acute	8
22	F	15	35.001	NA	acute	12
23	F	30	29.167	NA	acute	12
24	F	14	17.8028	NA	acute	24
25	F	27	4.68932	NA	acute	24
26	F	13	29.7507	NA	acute	24
27	M	33	36.1617	NA	acute	24
28	F	42	16.3458	NA	acute	24
29	M	35	NA	158.26	acute	10
n1	M	18	0	0	uninfected	NA
n2	M	19	0	0	uninfected	NA
n3	M	21	0	0	uninfected	NA
n4	M	23	0	0	uninfected	NA
n5	M	24	0	0	uninfected	NA
n6	M	32	0	0	uninfected	NA
n7	M	23	0	0	uninfected	NA
n8	M	19	0	0	uninfected	NA
n9	M	16	0	0	uninfected	NA
n10	M	22	0	0	uninfected	NA
n11	M	26	12.6911	25.3	uninfected	NA
n12	M	42	0	0	uninfected	NA
n13	M	35	0	0	uninfected	NA
n14	M	28	0	0	uninfected	NA
n15	F	29	0.609562	5.54	uninfected	NA
n16	F	52	25.6709	32.134	uninfected	NA
n17	F	45	10.5175	20.45	uninfected	NA
n18	F	33	21.0083	28.34	uninfected	NA
n19	F	32	12.5574	15.45	uninfected	NA
n20	F	21	0.900973	3.55	uninfected	NA
n21	F	25	0	0	uninfected	NA
hi1	M	47	NA	8.18625	hepatointestinal	NA
hi2	M	49	NA	30.9163	hepatointestinal	NA
hi3	M	54	NA	8.18625	hepatointestinal	NA
hi4	M	30	NA	31.4991	hepatointestinal	NA
hi5	M	34	NA	20.1341	hepatointestinal	NA
hi6	M	20	NA	23.631	hepatointestinal	NA
hi7	M	41	NA	2.94085	hepatointestinal	NA
hi8	M	37	NA	7.89484	hepatointestinal	NA
hi9	M	51	NA	3.52367	hepatointestinal	NA
hi10	M	22	NA	3.52367	hepatointestinal	NA
hi11	M	33	NA	0.318151	hepatointestinal	NA
hi12	M	32	NA	18.9685	hepatointestinal	NA
hi13	M	19	NA	5.27214	hepatointestinal	NA
hi14	M	23	NA	2.64944	hepatointestinal	NA
hi15	M	33	NA	14.5973	hepatointestinal	NA
hi16	F	20	NA	15.873	hepatointestinal	NA
hi17	F	51	NA	26.513	hepatointestinal	NA
hi18	F	40	NA	9.75	hepatointestinal	NA
hi19	F	23	NA	13.593	hepatointestinal	NA
hi20	F	21	NA	16.171	hepatointestinal	NA
hi21	F	23	NA	16.171	hepatointestinal	NA
hi22	F	27	NA	39.56	hepatointestinal	NA
hi23	F	54	NA	16.669	hepatointestinal	NA
hi24	F	49	NA	23.883	hepatointestinal	NA
hi25	F	42	NA	21.768	hepatointestinal	NA
hi26	F	53	NA	9.848	hepatointestinal	NA
hi27	M	35	NA	17.764	hepatointestinal	NA
he1	M	33	NA	42.064	hepatosplenic	NA
he2	M	25	NA	74.174	hepatosplenic	NA
he3	M	37	NA	67.841	hepatosplenic	NA
he4	M	47	NA	125.199	hepatosplenic	NA
he5	M	44	NA	81.048	hepatosplenic	NA
he6	M	27	NA	92.548	hepatosplenic	NA
he7	M	44	NA	11.6832	hepatosplenic	NA
he8	M	51	NA	334.552	hepatosplenic	NA
he9	M	36	NA	8.18625	hepatosplenic	NA
he10	M	54	NA	5.56355	hepatosplenic	NA
he11	M	52	NA	363.416	hepatosplenic	NA
he12	M	30	NA	181.284	hepatosplenic	NA
he13	M	42	NA	9.35189	hepatosplenic	NA
he14	M	38	NA	82.7875	hepatosplenic	NA
he15	M	36	NA	101.729	hepatosplenic	NA
he16	M	19	NA	11.6832	hepatosplenic	NA
he17	M	30	NA	109.306	hepatosplenic	NA
he18	M	29	NA	52.1893	hepatosplenic	NA
he19	M	42	NA	83.3703	hepatosplenic	NA
he20	M	44	NA	55.6863	hepatosplenic	NA
he21	M	48	NA	154.766	hepatosplenic	NA
he22	M	52	NA	78.557	hepatosplenic	NA
he23	M	40	NA	58.769	hepatosplenic	NA
he24	M	54	NA	31.097	hepatosplenic	NA
he25	M	22	NA	16.753	hepatosplenic	NA
he26	M	32	NA	16.431	hepatosplenic	NA
he27	M	38	NA	15.668	hepatosplenic	NA
he28	M	29	NA	2.895	hepatosplenic	NA
he29	M	36	NA	25.9623	hepatosplenic	NA
he30	M	50	NA	9.063	hepatosplenic	NA
he31	F	42	NA	130.895	hepatosplenic	NA
he32	F	25	NA	92.404	hepatosplenic	NA
he33	F	36	NA	81.3304	hepatosplenic	NA
he34	F	36	NA	93.8611	hepatosplenic	NA
he35	F	42	NA	48.9838	hepatosplenic	NA
he36	F	52	NA	34.4132	hepatosplenic	NA
he37	F	29	NA	2.1249	hepatosplenic	NA
he38	F	32	NA	98.2323	hepatosplenic	NA
he39	F	33	NA	89.7814	hepatosplenic	NA
Animal studies
mice number	weeks post infection	serum osteopontin	osteopontin morphometry (liver)	number of osteopontin positive bile ducts
a1	uninfected	1777.73	0.0519876	2.2
a2	uninfected	1450.21	0.112441	3.27273
a3	uninfected	1462.78	0.108284	2.2
a4	uninfected	2184.1	0.102008	2.9
a5	uninfected	NA	0.0497329	2.18182
a6	uninfected	NA	0.112315	2.42857
a7	uninfected	NA	0.123004	1.90909
a8	uninfected	NA	0.11555	2
a9	6	8533.34	0.476771	3.5
a10	6	6330.7	0.933026	6.2
a11	6	8179.18	0.182797	5.8
a12	6	8150.69	0.155503	5.4
a13	6	NA	1.18986	5.1
a14	7	13767.9	2.17048	5.2
a15	7	13353.5	1.05661	6.6
a16	7	12475	1.19609	4.8
a17	7	12969.9	1.14878	5.3
a18	7	NA	2.64817	6
a19	8	8706.79	0.178625	4.5
a20	8	11371.2	0.379258	3.7
a21	8	6331.2	0.832038	3.9
a22	8	4054.91	2.27725	4.7
a23	8	NA	2.21202	4.5
a24	30	2765.89	1.10711	24.1
a25	30	7723.99	0.365823	12.9
a26	30	4225.51	1.15184	25.7
a27	30	2116.04	1.09402	25.6
a28	30	9500.43	0.905266	17.6
a29	30	1838.65	0.445786	10.8
a30	30	8293.09	1.11959	13.3
a31	30	2364.49	0.447862	16.1
